# Supplementary material for: Competition and growth among Aedes aegypti larvae: Effects of distributing food inputs over time
Source: PLoS One. 2020 Oct 2;15(10):e0234676. doi: 10.1371/journal.pone.0234676 (PMC7531853; doi:10.1371/journal.pone.0234676)
Supplement: S1 Dataset — Excel file of the mass, age at pupation and sex of each individual pupa by treatment. (XLSX) [file pone.0234676.s001.xlsx]

## Sheet: Sheet 1 - S1 Dataset.  Raw data
Food level (mg/vial)	Density (larvae/vial)	Aliquots (# inputs)	Timespan (days between first and last input)	tube number	Pupal mass (mg)	Sex (m/f)	Age at pupation (days)
16	4	2	3	1	2.65	m	5
16	4	2	3	1	4.29	f	6
16	4	2	3	1	4.59	f	6
16	4	2	3	1	3.26	f	8
16	8	4	3	2	2.2	m	5
16	8	4	3	2	2.24	m	5
16	8	4	3	2	3.24	f	6
16	8	4	3	2	3.24	f	6
16	8	4	3	2	3.53	f	6
16	8	4	6	3	2.65	f	7
16	8	4	6	3	1.9	m	7
16	8	4	6	3	2.52	f	8
16	8	4	6	3	2.63	f	11
32	4	2	3	4	2.48	m	5
32	4	2	3	4	2.74	m	5
32	4	2	3	4	2.79	m	5
32	4	2	3	4	2.86	m	6
32	4	4	3	5	4.52	f	5
32	4	2	3	6	5.17	f	5
32	4	2	3	6	2.5	m	5
32	4	2	3	6	2.57	m	5
32	4	2	3	6	4.18	f	6
16	8	2	3	7	2.01	m	6
16	8	2	3	7	2.16	m	6
16	8	2	3	7	1.91	m	6
16	8	2	3	7	2.77	f	6
16	8	2	3	7	2.08	m	6
16	8	2	3	7	1.57	m	7
16	8	2	3	7	2.8	f	7
16	8	2	3	7	2.86	f	7
32	4	4	3	8	2.63	m	6
32	8	4	3	9	2.73	m	5
32	8	4	3	9	4.73	f	5
32	8	4	3	9	2.39	m	5
32	8	4	3	9	2.79	m	5
32	8	4	3	9	3.61	f	6
32	8	4	3	9	3.95	f	6
32	8	4	3	9	4.06	f	6
32	8	4	3	9	3.32	f	7
32	8	2	3	10	2.59	m	5
32	8	2	3	10	4.15	f	5
32	8	2	3	10	2.33	m	5
32	8	2	3	10	3.95	f	5
32	8	2	3	10	3.49	f	5
32	8	2	3	10	3.72	f	6
32	8	2	3	10	2.3	m	6
16	8	2	6	11	1.09	m	6
16	8	2	6	11	1.74	m	10
16	8	2	6	11	1.61	m	10
16	8	2	6	11	1.82	m	10
16	8	2	6	11	2.61	f	11
16	8	2	6	11	2.18	f	12
32	4	4	3	12	4.68	f	5
32	4	4	3	12	2.74	m	5
32	4	4	3	12	2.55	m	5
32	8	2	3	13	2	m	5
32	8	2	3	13	2.58	m	5
32	8	2	3	13	4.2	f	5
32	8	2	3	13	2.84	m	5
32	8	2	3	13	4.06	f	5
32	8	2	3	13	4.17	f	6
32	8	2	3	13	2.89	m	6
32	8	2	3	13	4.13	f	6
16	4	2	3	14	2.61	m	6
16	4	2	3	14	3.9	f	6
16	4	2	3	14	2.43	m	7
16	4	2	6	15	1.93	m	5
16	4	2	6	15	1.91	m	5
16	4	2	6	15	1.91	m	6
16	4	2	6	15	2.23	m	9
16	4	2	6	16	2.13	m	5
16	4	2	6	16	2.15	m	5
16	4	2	6	16	2.47	f	7
16	8	2	6	17	1.51	m	5
16	8	2	6	17	1.21	m	6
16	8	2	6	17	2.05	m	9
16	8	2	6	17	2.88	f	10
16	8	2	6	17	2.58	f	10
16	8	2	6	17	2.44	f	11
16	8	2	6	17	2.37	f	12
16	8	2	6	18	1.1	m	7
16	8	2	6	18	1.74	m	9
16	8	2	6	18	2.39	f	10
16	8	2	6	18	1.47	m	11
16	8	2	6	18	2.11	f	11
16	8	2	6	18	2.63	f	11
16	8	2	6	18	1.88	f	17
32	4	2	6	19	4.43	f	5
32	4	2	6	19	3.87	f	6
32	8	4	3	20	4.64	f	5
32	8	4	3	20	4.53	f	5
32	8	4	3	20	4.38	f	5
32	8	4	3	20	2.18	m	5
32	8	4	3	20	4.11	f	6
32	8	4	3	20	1.84	m	6
16	4	4	3	21	2.88	m	5
16	4	4	3	21	2.48	m	5
16	4	4	3	21	2.7	m	6
16	4	4	3	21	4.43	f	6
16	8	2	6	22	1.6	m	5
16	8	2	6	22	1.59	m	5
16	8	2	6	22	1.92	m	10
16	8	2	6	22	3	f	10
16	8	2	6	22	1.86	m	10
16	8	2	6	22	1.76	m	11
16	8	2	6	22	2.62	f	11
16	8	2	3	23	1.82	m	5
16	8	2	3	23	2.05	m	6
16	8	2	3	23	1.85	m	6
16	8	2	3	23	2.67	f	6
16	8	2	3	23	2.12	m	6
16	8	2	3	23	2.74	f	7
16	8	2	3	23	1.85	m	7
16	8	2	3	23	2.89	f	9
32	4	2	6	24	2.44	m	5
32	4	2	6	24	4.13	f	6
32	4	2	6	24	2.56	m	6
32	4	2	6	24	4.02	f	8
32	4	2	6	25	2.49	m	5
32	4	2	6	25	2.29	m	5
32	4	2	6	25	2.34	m	5
32	4	2	6	25	4.21	f	6
32	4	2	6	26	2.42	m	5
32	4	2	6	26	4.27	f	5
32	4	2	6	26	2.39	m	5
32	4	2	6	26	3.6	f	6
16	8	4	6	27	1.61	m	5
16	8	4	6	27	1.63	m	6
16	8	4	6	27	2.34	f	7
16	8	4	6	27	2.85	f	7
16	8	4	6	27	2.94	f	10
16	8	4	6	27	2.81	f	12
16	8	4	6	27	2.81	f	13
16	8	2	3	28	1.99	m	5
16	8	2	3	28	1.84	m	5
16	8	2	3	28	2.81	f	6
16	8	2	3	28	2.91	f	6
16	8	2	3	28	2.59	f	7
16	8	2	3	28	2.86	f	7
16	8	2	3	28	1.83	m	7
32	8	4	6	29	2.28	m	5
32	8	4	6	29	2.14	m	5
32	8	4	6	29	2.56	m	5
32	8	4	6	29	2.27	m	5
32	8	4	6	29	2.77	m	5
32	8	4	6	29	4.22	f	6
32	8	4	6	29	4.76	f	7
32	4	2	6	30	2.32	m	5
32	4	2	6	30	3.78	f	5
32	4	2	6	30	3.9	f	5
32	4	2	6	30	2.4	m	5
32	4	2	6	30	2.47	m	5
32	8	2	6	31	2.12	m	5
32	8	2	6	31	2	m	5
32	8	2	6	31	2.15	m	5
32	8	2	6	31	2.46	m	5
32	8	2	6	31	3.72	f	5
32	8	2	6	31	3.24	f	6
16	4	4	3	32	2.94	m	5
16	4	4	3	32	2.45	m	5
16	4	4	3	32	2.54	m	5
16	4	2	3	33	2.48	m	5
16	4	2	3	33	2.53	m	5
16	4	2	3	33	2.48	m	5
16	4	2	3	33	4.13	f	6
32	4	4	3	36	2.7	m	5
32	4	4	3	38	2.35	m	5
32	4	4	3	38	2.64	m	5
32	4	4	3	38	4.85	f	6
32	4	4	3	38	4.97	f	6
32	4	4	3	39	2.47	m	5
32	4	4	3	39	2.18	m	5
32	4	4	3	39	4.94	f	6
16	8	4	6	40	1.59	m	6
16	8	4	6	40	1.48	m	6
16	8	4	6	40	1.61	m	6
16	8	4	6	40	1.66	m	7
16	8	4	6	40	2.58	f	7
16	8	4	6	40	2.52	f	7
16	8	4	6	40	2.65	m	11
16	4	4	6	41	2.38	m	5
16	4	4	6	41	2.93	f	6
16	4	4	6	41	3.42	f	8
16	4	4	6	41	4.5	f	8
32	4	2	3	42	2.61	m	5
32	4	2	3	42	4.42	f	5
32	4	2	3	42	4.33	f	6
16	4	2	6	43	2.65	f	5
16	4	2	6	43	2.35	f	6
16	8	4	3	44	2.02	m	5
16	8	4	3	44	2.92	f	6
16	8	4	3	44	2.89	f	6
16	8	4	3	44	1.85	m	6
16	8	4	3	44	2.89	f	6
16	8	4	3	44	1.72	m	6
16	8	4	3	44	2.48	f	6
16	8	4	3	44	1.77	m	7
16	8	4	3	45	1.76	m	5
16	8	4	3	45	2.12	m	5
16	8	4	3	45	1.87	m	6
16	8	4	3	45	2.64	f	6
16	8	4	3	45	2.44	f	6
16	8	4	3	45	2.37	f	6
16	8	4	3	45	2.85	f	7
16	4	2	3	47	2.94	m	5
16	4	2	3	47	2.54	m	5
16	4	2	3	47	4.43	f	6
16	4	2	3	47	4.48	f	6
32	8	4	6	48	3.6	f	5
32	8	4	6	48	2.43	m	5
32	8	4	6	48	2.04	m	6
32	8	4	6	48	3.97	f	6
32	8	4	6	48	3.71	f	6
32	8	4	6	48	3.75	f	6
32	8	4	6	48	3.47	f	7
16	4	4	3	49	2.75	m	5
16	4	4	3	49	3.95	f	5
16	4	4	3	49	3.2	m	6
16	8	4	6	50	2.16	f	6
16	8	4	6	50	1.64	m	6
16	8	4	6	50	2.81	f	8
16	8	4	6	50	2.94	f	10
16	8	4	6	50	2.25	f	12
16	8	2	3	51	1.89	m	5
16	8	2	3	51	1.65	m	6
16	8	2	3	51	3.06	f	6
16	8	2	3	51	1.84	m	6
16	8	2	3	51	2	m	6
16	8	2	3	51	1.48	m	7
16	8	2	3	51	2.2	f	7
16	8	2	3	51	2.64	f	7
16	8	2	3	51	2.18	m	7
16	8	2	6	52	1.33	m	6
16	8	2	6	52	2.62	f	8
16	8	2	6	52	1.55	m	10
16	8	2	6	52	1.69	m	10
16	8	2	6	52	2.16	f	11
16	8	2	6	52	2.05	f	14
32	8	4	3	53	2.78	m	5
32	8	4	3	53	2.34	m	5
32	8	4	3	53	2.38	m	5
32	8	4	3	53	2.31	m	5
32	8	4	3	53	2.8	m	5
32	8	4	3	53	3.04	m	6
16	4	2	3	54	3.69	f	5
16	4	2	3	54	2.5	m	5
16	4	2	3	54	4.64	f	6
32	8	2	3	55	2.68	m	5
32	8	2	3	55	4.38	f	5
32	8	2	3	55	4.5	f	5
32	8	2	3	55	2.46	m	5
32	8	2	3	55	2.55	m	5
32	8	2	3	55	4.4	f	6
32	8	2	3	55	3.8	f	6
32	8	2	3	55	2.5	m	6
16	8	4	3	56	1.95	m	5
16	8	4	3	56	1.85	m	5
16	8	4	3	56	1.99	m	5
16	8	4	3	56	2.71	f	6
16	8	4	3	56	2.88	f	6
16	8	4	3	56	2.67	f	7
16	8	4	3	56	2.59	f	7
32	4	2	3	57	4.25	f	5
32	4	2	3	57	2.45	m	5
32	4	2	3	57	2.2	m	5
32	4	2	3	57	4.65	f	5
32	4	4	3	58	2.57	m	5
32	4	4	3	58	3.38	m	5
32	4	4	3	58	2.53	m	5
32	4	4	3	58	5.69	f	6
32	8	2	6	59	2.12	m	5
32	8	2	6	59	2.06	m	5
32	8	2	6	59	2.13	m	5
32	8	2	6	59	2.15	m	5
32	8	2	6	59	2.22	m	5
32	8	2	6	59	2.06	m	6
32	8	2	6	59	2.01	m	6
16	8	4	6	60	1.7	m	6
16	8	4	6	60	1.73	m	7
16	8	4	6	60	2.6	f	7
16	8	4	6	60	1.88	m	8
16	8	4	6	60	2.7	f	8
16	8	4	6	60	1.98	m	8
16	8	4	6	60	1.83	m	10
16	8	4	6	60	2.01	m	11
32	8	2	6	61	2.06	m	5
32	8	2	6	61	1.9	m	5
32	8	2	6	61	1.71	m	5
32	8	2	6	61	1.8	m	5
32	8	2	6	61	2.75	f	6
32	8	2	6	61	2.91	f	7
32	8	2	6	61	2.51	f	7
32	8	2	6	61	3.81	f	8
32	4	4	6	62	2.52	m	5
32	4	4	6	62	2.53	m	5
32	4	4	6	62	4.3	f	6
32	8	4	6	63	2.6	m	5
32	8	4	6	63	2.49	m	5
32	8	4	6	63	2.45	m	5
32	8	4	6	63	2.4	m	5
32	8	4	6	63	4.59	f	6
32	8	4	6	63	2.35	m	6
16	8	4	6	64	1.71	m	6
16	8	4	6	64	1.67	m	6
16	8	4	6	64	2.62	f	8
32	8	4	3	65	2.44	m	5
32	8	4	3	65	2.43	m	5
32	8	4	3	65	4.27	f	7
16	8	2	6	66	1.4	m	5
16	8	2	6	66	1.31	m	6
16	8	2	6	66	2.77	f	11
16	8	2	6	66	2.99	f	11
16	8	2	6	66	2.76	f	11
16	8	2	6	66	2.51	f	12
16	8	4	6	67	1.77	m	6
16	8	4	6	67	1.69	m	6
16	8	4	6	67	2.44	f	7
16	8	4	6	67	3.21	f	8
16	8	4	6	67	1.91	m	8
16	8	4	6	67	2.12	m	9
16	8	4	6	67	3.2	f	10
16	8	2	6	68	0.94	m	6
16	8	2	6	68	2.59	f	10
16	8	2	6	68	1.74	m	10
16	8	2	6	68	1.52	m	10
16	8	2	6	68	1.62	m	10
16	8	2	6	68	3.01	f	11
16	8	4	3	69	2.23	m	5
16	8	4	3	69	2.16	m	5
16	8	4	3	69	2.12	m	5
16	8	4	3	69	2.75	f	6
16	8	4	3	69	3.23	f	6
16	8	4	3	69	1.2	m	7
16	8	4	3	69	1.76	m	9
16	8	2	3	70	2.05	m	6
16	8	2	3	70	2.04	m	6
16	8	2	3	70	3.11	f	6
16	8	2	3	70	2.91	f	7
16	8	2	3	70	2.98	f	7
16	8	2	3	70	1.7	m	12
16	8	2	3	70	2.22	f	13
16	8	4	6	71	2.73	m	5
16	8	4	6	71	2.47	m	5
16	8	4	6	71	2.49	m	5
32	4	4	3	72	4.73	m	6
32	4	4	3	72	4.85	f	6
32	4	4	3	72	5.06	f	6
32	4	4	3	72	2.24	m	6
16	4	4	3	73	2.68	m	5
16	4	4	3	73	4.36	f	5
16	4	4	3	73	2.86	m	6
16	4	4	6	74	2.64	m	5
16	4	4	6	74	2.34	m	5
16	4	4	6	74	4.36	f	6
32	4	4	6	75	2.64	m	5
32	4	4	6	75	2.79	m	5
32	4	4	6	75	2.86	m	5
32	8	4	3	76	2.77	m	5
32	8	4	3	76	2.72	m	5
32	8	4	3	76	4.78	f	5
32	8	4	3	76	2.52	m	5
32	8	4	3	76	2.79	m	5
32	8	4	3	76	2.38	m	5
32	8	4	3	76	2.77	m	5
32	8	4	3	76	4.13	f	6
32	4	2	6	77	2.62	m	5
32	4	2	6	77	2.39	m	5
32	4	2	6	77	2.68	m	5
32	4	2	6	77	2.42	m	5
16	4	2	6	78	1.77	m	5
16	4	2	6	78	1.94	m	6
16	4	2	6	78	2.04	m	6
16	4	2	6	78	1.88	m	6
16	4	2	6	79	1.69	m	5
16	4	2	6	79	2.74	f	6
16	4	2	6	79	3.21	f	7
16	4	2	6	79	3.9	f	9
16	4	2	6	80	1.91	m	5
16	4	2	6	80	1.71	m	5
16	4	2	6	80	2.06	m	5
16	4	2	6	80	3.05	f	7
32	8	2	6	81	2.41	f	5
32	8	2	6	81	2.49	f	5
32	8	2	6	81	2	m	5
32	8	2	6	81	2.05	m	5
32	8	2	6	81	2.7	f	6
32	8	2	6	81	2.45	f	6
32	8	2	6	81	2.9	f	7
32	8	2	6	81	2.56	m	8
32	8	2	6	82	1.85	m	5
32	8	2	6	82	2.05	m	5
32	8	2	6	82	2.08	m	5
32	8	2	6	82	3.04	f	5
32	8	2	6	82	2.28	f	5
32	8	2	6	82	2.55	f	5
32	8	2	6	82	1.99	m	5
32	8	2	6	82	1.87	m	6
32	8	4	6	83	2.48	m	5
32	8	4	6	83	4.55	f	5
32	8	4	6	83	2.54	m	5
32	8	4	6	83	2.64	m	5
32	8	4	6	83	2.77	m	5
32	8	4	6	83	2.17	m	5
32	8	4	6	83	2.64	m	7
16	4	4	6	84	2.64	m	5
16	4	4	6	84	3.34	f	6
16	4	4	6	84	3.48	f	6
16	4	4	6	84	3.39	f	7
32	8	2	3	85	4.25	f	5
32	8	2	3	85	2.57	m	5
32	8	2	3	85	2.83	m	5
32	8	2	3	85	2.39	m	5
32	8	2	3	85	2.53	m	5
32	4	2	3	86	4.77	f	5
32	4	2	3	86	2.49	m	5
32	4	2	3	86	3.02	m	5
32	8	2	3	87	3.12	m	5
32	8	2	3	87	2.43	m	5
32	8	2	3	87	4.59	f	5
32	8	2	3	87	2.45	m	5
32	8	2	3	87	2.44	m	5
32	8	2	3	87	2.58	m	5
32	8	2	3	87	2.74	m	5
16	4	2	3	88	4.51	f	5
16	4	2	3	88	4.55	f	5
16	4	2	3	88	4.15	f	6
16	8	2	6	89	1.27	m	5
16	8	2	6	89	1.41	f	7
16	8	2	6	89	2.6	f	11
16	8	2	6	89	1.74	m	11
16	8	2	6	89	2.24	f	13
16	8	2	6	89	1.68	m	13
16	8	2	6	89	2.12	f	13
16	8	2	3	90	2.19	m	5
16	8	2	3	90	2.08	m	5
16	8	2	3	90	2.03	m	5
16	8	2	3	90	1.77	m	6
16	8	2	3	90	2.65	f	6
16	8	2	3	90	2.52	f	8
16	8	2	3	90	2.87	f	9
32	8	2	3	91	2.86	m	5
32	8	2	3	91	3.98	f	5
32	8	2	3	91	2.87	m	5
32	8	2	3	91	2.65	m	5
32	8	2	3	91	2.47	m	5
32	8	2	3	91	3.9	f	5
32	8	2	3	91	4.31	f	5
32	8	2	3	91	4.2	f	6
32	8	4	3	92	2.5	m	5
32	8	4	3	92	4.47	f	6
32	8	4	3	92	4.46	f	6
32	8	4	3	92	2.2	m	8
16	4	4	6	94	2.37	m	5
16	4	4	6	94	2.33	m	5
16	4	4	6	94	2.87	m	6
16	4	4	6	94	3.3	f	7
32	8	2	3	95	2.72	m	5
32	8	2	3	95	2.53	m	5
32	8	2	3	95	4.16	f	5
32	8	2	3	95	2.81	m	5
32	8	2	3	95	2.57	m	5
32	8	2	3	95	2.69	m	5
32	8	2	3	95	4.22	f	6
16	8	4	3	96	2.18	m	5
16	8	4	3	96	2.34	m	5
16	8	4	3	96	2.12	m	5
16	8	4	3	96	2.75	f	6
16	8	4	3	96	3.23	f	6
16	8	4	3	96	2.64	f	6
32	4	4	6	97	2.67	m	5
32	4	4	6	97	4.55	f	5
32	4	4	6	97	2.57	m	5
32	4	4	6	97	5.15	f	6
32	4	2	3	98	2.79	m	5
32	4	2	3	98	4.35	f	7
32	4	4	3	99	2.44	m	5
32	4	4	3	99	3.16	m	5
32	4	4	3	99	3.08	f	6
32	4	4	6	100	2.5	m	5
32	4	4	6	100	4.37	f	5
32	4	4	6	100	4.9	f	5
32	4	4	6	100	4.44	f	6
32	4	4	6	101	2.8	m	5
32	4	4	6	101	4.66	f	5
32	4	4	6	101	4.45	f	6
32	4	4	6	102	4.24	f	5
32	4	4	6	102	2.48	m	5
32	4	4	6	102	4.51	f	5
32	4	4	6	102	4.95	f	6
16	8	2	3	103	2.08	m	5
16	8	2	3	103	2.11	m	6
16	8	2	3	103	2.57	f	6
16	8	2	3	103	1.98	m	6
16	8	2	3	103	2.67	f	6
16	4	4	3	104	2.37	m	5
16	4	4	3	104	2.86	m	5
16	4	4	3	104	2.87	m	5
16	4	4	3	104	2.8	m	5
16	4	4	3	105	4.3	f	5
16	4	4	3	105	2.46	m	5
16	4	4	3	105	4.37	f	6
32	4	2	6	106	3.93	f	5
32	4	2	6	106	2.29	m	5
32	4	2	6	106	4.16	f	7
16	4	2	6	108	2.22	m	5
32	8	4	6	109	3.98	f	5
32	8	4	6	109	2.87	f	5
32	8	4	6	109	2.13	m	5
32	8	4	6	109	4.17	f	5
32	8	4	6	109	2.28	m	6
32	8	4	6	109	3.23	f	6
16	4	4	3	110	2.41	m	5
16	4	4	3	110	4.59	f	5
16	4	4	3	110	4.63	f	6
16	8	4	3	111	2.01	m	5
16	8	4	3	111	2.08	m	5
16	8	4	3	111	2.75	f	6
16	8	4	3	111	2.68	f	6
16	8	4	3	111	2.81	f	7
16	8	4	3	111	2.79	f	7
16	4	2	6	112	1.91	m	5
16	4	2	6	112	2.13	m	5
16	4	2	6	112	2.71	f	7
32	8	4	3	113	2.62	m	5
32	8	4	3	113	4.59	f	5
32	8	4	3	113	4.87	f	5
16	4	2	3	114	4.31	f	5
16	4	2	3	114	2.96	m	5
16	4	2	3	114	4.19	f	6
16	4	2	3	114	3.81	f	7
32	8	2	6	115	3.02	f	5
32	8	2	6	115	2.18	m	5
32	8	2	6	115	2.21	m	5
32	8	2	6	115	1.79	m	6
32	8	2	6	115	2.85	f	6
32	8	2	6	115	2.29	f	6
32	8	4	6	116	2.82	m	6
16	8	2	3	117	2.33	m	5
16	8	2	3	117	2.96	f	5
16	8	2	3	117	3.27	f	6
16	8	2	3	117	3.05	f	7
16	8	2	3	117	3.39	f	11
16	4	2	6	118	1.93	f	5
16	4	2	6	118	1.42	m	6
16	4	2	6	118	2.44	f	7
16	4	2	6	118	4.23	f	9
32	4	2	6	119	3.43	f	5
32	4	2	6	119	4.24	f	5
32	4	2	6	119	2.65	m	5
32	4	2	6	119	3.85	f	5
32	4	2	3	120	2.79	m	5
32	4	2	3	120	5.14	f	5
32	4	2	3	120	5.32	f	5
32	4	2	3	120	4.83	f	5
32	8	4	6	121	2.26	m	5
32	8	4	6	121	2.33	m	5
32	8	4	6	121	2.47	m	5
32	8	4	6	121	2.58	m	6
32	8	4	6	121	3.91	f	6
32	8	4	6	121	3.7	f	7
32	8	4	6	121	4.02	f	7
32	8	4	6	121	3.95	f	10
16	4	2	3	122	2.44	m	5
16	4	2	3	122	4.26	f	5
16	4	2	3	122	3.72	f	6
16	4	2	3	122	4.63	f	6
16	4	4	3	123	3.8	f	5
16	4	4	3	123	2.47	m	5
16	4	4	3	123	2.67	m	5
16	4	4	3	123	4.56	f	6
16	4	4	6	124	4.32	f	5
16	4	4	6	124	3.81	f	5
16	4	4	6	124	3.84	f	6
32	4	4	3	125	4.76	f	5
32	4	4	3	125	2.75	m	5
32	4	4	3	125	4.86	f	5
32	8	2	3	126	2.47	m	5
32	8	2	3	126	4.84	f	5
32	8	2	3	126	3.39	f	5
32	8	2	3	126	4.3	f	5
32	8	2	3	126	2.59	m	5
32	8	2	3	126	2.76	m	5
32	8	2	3	126	2.68	m	6
32	8	2	3	126	5.48	f	6
32	4	4	6	127	4.58	f	5
32	4	4	6	127	4.41	m	5
32	4	4	6	127	3.82	f	5
32	4	4	6	127	4.61	f	6
32	8	2	6	128	1.98	m	5
32	8	2	6	128	2.21	m	5
32	8	2	6	128	2.03	m	5
32	8	2	6	128	1.92	m	5
32	8	2	6	128	1.98	m	5
32	8	2	6	128	2.67	f	5
32	8	2	6	128	3.09	f	6
32	8	2	6	128	2.28	f	6
32	8	2	6	129	2.05	m	5
32	8	2	6	129	2.1	m	5
32	8	2	6	129	1.9	m	5
32	8	2	6	129	2.12	m	5
32	8	2	6	129	1.72	m	5
32	8	2	6	129	1.76	m	6
32	8	2	6	129	1.67	m	7
32	8	2	6	129	3.04	f	7
32	4	2	3	130	4.5	f	5
32	4	2	3	130	2.53	m	5
32	4	2	3	130	2.7	m	5
16	4	2	6	131	2.05	m	5
16	4	2	6	131	1.99	m	5
16	4	2	6	131	2.08	m	5
32	8	2	6	132	1.43	m	5
32	8	2	6	132	1.91	m	5
32	8	2	6	132	2.15	m	5
32	8	2	6	132	2.2	m	5
32	8	2	6	132	3.19	f	6
32	8	2	6	132	3.05	f	6
32	8	2	6	132	3.9	f	8
32	8	2	6	132	4.25	f	11
16	8	2	3	133	1.65	m	6
16	8	2	3	133	1.97	m	6
16	8	2	3	133	2.78	f	7
16	8	2	3	133	2.73	f	7
16	8	2	3	133	2.27	f	9
16	8	2	3	133	2.38	f	9
32	8	4	6	134	2.35	m	5
32	8	4	6	134	2.26	m	5
32	8	4	6	134	2.33	m	6
32	8	4	6	134	2.33	m	6
32	8	4	6	134	3.19	f	6
32	8	4	6	134	2.37	m	6
32	8	4	6	134	3.78	f	7
32	8	4	6	134	4.04	f	7
16	8	4	6	135	1.77	m	5
16	8	4	6	135	1.61	m	7
16	8	4	6	135	2.48	f	8
16	8	4	6	135	1.56	m	8
16	8	4	6	135	3.01	f	8
16	8	4	6	135	2.71	f	10
16	8	4	6	135	1.79	m	10
16	8	4	6	135	1.9	m	12
16	4	4	6	136	2.52	m	5
16	4	4	6	136	2.36	m	5
16	4	4	6	136	2.48	m	5
16	4	4	6	136	3.78	f	6
16	8	4	6	137	1.84	m	6
16	8	4	6	137	2.57	f	7
16	8	4	6	137	1.91	m	7
16	8	4	6	137	2.47	f	9
16	8	4	6	137	2.15	f	10
16	8	2	6	138	1.26	m	5
16	8	2	6	138	2.31	f	10
16	8	2	6	138	1.72	m	10
16	8	2	6	138	2.54	f	10
16	8	2	6	138	1.51	m	10
16	8	2	6	138	1.39	m	11
16	8	2	6	138	2.31	f	16
32	8	4	6	139	2.21	m	5
32	8	4	6	139	2.35	m	5
32	8	4	6	139	2.42	m	5
32	8	4	6	139	2.58	m	5
32	8	4	6	139	2.42	m	5
32	8	4	6	139	2.51	m	5
32	8	4	6	139	2.31	m	5
32	8	4	6	139	2.64	m	8
32	4	2	6	140	2.79	m	5
32	4	2	6	140	3.96	f	5
32	4	2	6	140	3.71	f	6
32	4	2	6	140	3.74	f	6
16	4	4	6	141	2.1	m	5
16	4	4	6	141	2.41	m	5
16	4	4	6	141	2.36	m	5
32	4	4	6	142	2.77	m	5
32	4	4	6	142	2.79	m	5
32	4	4	6	142	5.44	f	6
32	8	4	3	143	2.82	m	5
32	8	4	3	143	2.72	m	5
32	8	4	3	143	2.53	m	5
32	8	4	3	143	2.8	m	5
32	8	4	3	143	4.17	f	5
32	8	4	3	143	4.61	f	6
32	8	4	3	143	4.1	f	6
16	8	4	3	144	2.39	m	5
16	8	4	3	144	3.06	f	5
16	8	4	3	144	1.92	m	5
16	8	4	3	144	2.01	m	6
16	8	4	3	144	3.06	f	6
16	8	4	3	144	3.19	f	7
16	4	4	3	145	4.4	f	5
16	4	4	3	145	3.68	f	5
16	4	4	3	145	2.54	m	6
16	4	4	3	145	4.54	f	8
32	8	2	3	146	2.43	m	5
32	8	2	3	146	4.18	f	5
32	8	2	3	146	3.85	f	5
32	8	2	3	146	2.51	m	5
32	8	2	3	146	3.81	f	5
32	8	2	3	146	2.7	m	5
32	8	2	3	146	4.72	f	7
32	8	2	3	146	3.65	f	8
16	8	4	3	147	2.08	m	5
16	8	4	3	147	2.31	m	5
16	8	4	3	147	1.92	m	5
16	8	4	3	147	1.95	f	6
16	8	4	3	147	1.71	m	6
16	8	4	3	147	2.7	f	7
16	8	4	3	147	2.24	f	8
16	8	4	3	147	2.31	f	8
32	8	2	6	148	2.82	f	5
32	8	2	6	148	2.14	m	5
32	8	2	6	148	2.58	f	5
32	8	2	6	148	3.12	f	5
32	8	2	6	148	3.17	f	6
32	8	2	6	148	3.11	f	6
32	8	2	6	148	5.02	f	10
16	4	2	3	149	2.57	m	5
16	4	2	3	149	2.68	m	5
16	4	2	3	149	2.39	m	5
16	4	2	3	149	4.8	f	6
16	4	4	3	150	4.03	f	5
16	4	4	3	150	2.47	m	5
16	4	4	3	150	4.37	f	5
16	4	4	3	150	3.54	f	6
16	4	2	3	151	3.51	f	5
16	4	2	3	151	4.37	f	5
16	4	2	3	151	2.61	m	5
16	4	2	3	151	4.5	f	7
32	8	4	3	152	2.53	m	5
32	8	4	3	152	2.56	m	5
32	8	4	3	152	3	m	5
32	8	4	3	152	4.43	f	5
32	8	4	3	152	2.81	m	5
32	8	4	3	152	3.2	m	5
32	8	4	3	152	5.16	f	6
32	4	2	6	153	2.43	m	5
32	4	2	6	153	2.84	m	5
32	4	2	6	153	2.49	m	5
32	4	2	6	153	4.41	f	5
32	4	2	3	154	5.19	f	5
32	4	2	3	154	2.69	m	5
32	4	2	3	154	5.22	f	5
32	4	2	3	154	4.79	f	7
16	8	4	3	155	2.59	m	5
32	8	2	3	156	2.45	m	5
32	8	2	3	156	4	f	5
32	8	2	3	156	2.55	m	5
32	8	2	3	156	4.24	f	5
32	8	2	3	156	2.72	m	5
32	8	2	3	156	4.22	f	5
32	8	2	3	156	2.59	m	5
32	8	2	3	156	3.88	f	5
16	8	2	6	157	1.28	m	5
16	8	2	6	157	1.15	m	7
16	8	2	6	157	2.59	f	11
16	8	2	6	157	1.95	m	11
16	8	2	6	157	1.31	m	11
16	8	2	6	157	1.77	m	11
16	8	2	6	157	2.59	f	12
16	8	2	6	157	2.6	f	13
32	4	2	6	158	3.14	m	5
32	4	2	6	158	3.25	m	5
32	4	2	6	158	5.58	f	5
16	8	2	3	159	3.08	f	5
16	8	2	3	159	2.15	m	5
16	8	2	3	159	2.3	m	5
16	8	2	3	159	2.34	m	5
16	8	2	3	159	1.86	m	5
16	8	2	3	159	2.04	m	6
16	8	2	3	159	2.74	f	7
32	8	4	6	160	2.55	m	5
32	8	4	6	160	2.48	m	5
32	8	4	6	160	3.89	f	5
32	8	4	6	160	4.15	f	6
32	8	4	6	160	2.53	m	6
32	8	4	6	160	4.06	f	7
32	8	4	6	160	2.49	m	7
32	8	4	6	160	2.21	m	7
