# Supplementary material for: Competition and growth among Aedes aegypti larvae: Effects of distributing food inputs over time
Source: PLoS One. 2020 Oct 2;15(10):e0234676. doi: 10.1371/journal.pone.0234676 (PMC7531853; doi:10.1371/journal.pone.0234676)
Supplement: S2 Dataset — Excel file of the mass, age at pupation and sex of each individual pupa by treatment. (XLSX) [file pone.0234676.s002.xlsx]

## Sheet: Sheet1
Food/larva (mg)	Larvae/vial	Mass (mg) at pupation	Sex (m/f)	Age at pupation (days)
4 mg	1	3.25	f	6
4 mg	1	2.31	f	6
2 mg	1	1.34	m	8
2 mg	1	1.11	m	9
2 mg	1	1.37	m	12
3 mg	1	1.6	m	6
3 mg	1	1.16	m	6
4 mg	1	2.02	m	5
5 mg	1	2.36	m	5
5 mg	1	2.35	m	5
2 mg	2	2.09	f	6
2 mg	2	2.23	f	7
3 mg	2	1.9	f	6
3 mg	2	2.16	f	8
3 mg	2	1.89	f	11
4 mg	2	3.55	f	5
4 mg	2	3.45	f	6
4 mg	2	3.09	f	6
4 mg	2	3.15	f	6
4 mg	2	2.89	f	7
4 mg	2	3.36	f	7
5 mg	2	4.15	f	5
5 mg	2	3.69	f	6
5 mg	2	4.75	f	6
2 mg	2	1.46	m	6
3 mg	2	1.72	m	5
3 mg	2	1.88	m	5
3 mg	2	2.04	m	5
3 mg	2	1.9	m	6
4 mg	2	2.34	m	5
4 mg	2	2.14	m	5
4 mg	2	2.08	m	5
4 mg	2	2.38	m	5
5 mg	2	2.45	m	5
5 mg	2	2.66	m	5
5 mg	2	2.77	m	6
5 mg	2	2.51	m	7
2 mg	3	1.63	f	7
2 mg	3	2	f	8
3 mg	3	2.8	f	6
3 mg	3	3.37	f	6
3 mg	3	2.59	f	6
3 mg	3	2.9	f	7
3 mg	3	2.5	f	7
3 mg	3	2.41	f	7
3 mg	3	2.74	f	8
3 mg	3	2.01	f	10
3 mg	3	3.04	f	11
4 mg	3	3.25	f	6
4 mg	3	3.31	f	6
4 mg	3	3.42	f	6
4 mg	3	3.39	f	6
4 mg	3	2.93	f	7
4 mg	3	3.65	f	7
4 mg	3	3.11	f	7
4 mg	3	2.59	f	7
4 mg	3	2.63	f	8
5 mg	3	4.16	f	6
5 mg	3	4.76	f	6
5 mg	3	3.93	f	7
5 mg	3	3.43	f	8
5 mg	3	3.53	f	8
5 mg	3	3.81	f	9
5 mg	3	3.5	f	9
2 mg	3	1.7	m	5
2 mg	3	1.82	m	5
2 mg	3	1.82	m	5
2 mg	3	1.49	m	6
2 mg	3	1.3	m	6
3 mg	3	2.08	m	5
3 mg	3	2	m	6
3 mg	3	2.15	m	6
3 mg	3	2.1	m	6
4 mg	3	2.34	m	5
4 mg	3	1.99	m	5
4 mg	3	2.19	m	5
4 mg	3	2.04	m	5
4 mg	3	2	m	5
4 mg	3	2.01	m	7
5 mg	3	2.47	m	5
5 mg	3	2.05	m	5
5 mg	3	2.35	m	6
5 mg	3	2.52	m	6
5 mg	3	2.37	m	6
5 mg	3	2.62	m	7
