# Supplementary material for: Competition and growth among Aedes aegypti larvae: Effects of distributing food inputs over time
Source: PLoS One. 2020 Oct 2;15(10):e0234676. doi: 10.1371/journal.pone.0234676 (PMC7531853; doi:10.1371/journal.pone.0234676)
Supplement: S3 Dataset — Excel file of the mass, age at pupation and sex of each individual pupa by treatment. (XLSX) [file pone.0234676.s003.xlsx]

## Sheet: Sheet1
treatment number	day of second food input	amount of food in second food input	sex	weight	day of pupation
1	day 6	1 mg	F	1.93	10
1	day 6	1 mg	F	2.06	11
1	day 6	1 mg	F	1.73	11
1	day 6	1 mg	F	1.98	11
1	day 6	1 mg	F	2.36	12
1	day 6	1 mg	F	2.75	12
1	day 6	1 mg	F	1.96	12
1	day 6	1 mg	F	2.49	12
1	day 6	1 mg	F	1.98	13
1	day 6	1 mg	F	1.62	15
2	day 6	2 mg	F	3.46	9
2	day 6	2 mg	F	3.17	10
2	day 6	2 mg	F	2.93	10
2	day 6	2 mg	F	3.04	11
2	day 6	2 mg	F	2.76	11
2	day 6	2 mg	F	2.85	11
2	day 6	2 mg	F	3.16	11
2	day 6	2 mg	F	2.9	12
3	day 6	3 mg	F	3.98	10
3	day 6	3 mg	F	3.55	10
3	day 6	3 mg	F	3.59	10
3	day 6	3 mg	F	3.76	11
3	day 6	3 mg	F	3.84	11
4	day 8	1 mg	F	2.25	12
4	day 8	1 mg	F	1.88	13
4	day 8	1 mg	F	2.59	14
4	day 8	1 mg	F	1.96	14
4	day 8	1 mg	F	1.91	14
4	day 8	1 mg	F	1.99	14
5	day 8	2 mg	F	2.69	13
5	day 8	2 mg	F	2.74	13
5	day 8	2 mg	F	3.03	13
5	day 8	2 mg	F	2.73	13
5	day 8	2 mg	F	2.94	13
5	day 8	2 mg	F	2.59	15
6	day 8	3 mg	F	3.61	12
6	day 8	3 mg	F	3.35	13
6	day 8	3 mg	F	3.39	14
6	day 8	3 mg	F	3.18	14
6	day 8	3 mg	F	3.91	14
1	day 6	1 mg	M	1.09	8
1	day 6	1 mg	M	1.31	8
1	day 6	1 mg	M	1.77	9
1	day 6	1 mg	M	1.56	9
1	day 6	1 mg	M	1.66	9
1	day 6	1 mg	M	2.04	10
1	day 6	1 mg	M	1.68	10
1	day 6	1 mg	M	1.73	10
1	day 6	1 mg	M	1.86	11
1	day 6	1 mg	M	1.82	11
2	day 6	2 mg	M	1.13	7
2	day 6	2 mg	M	1.63	8
2	day 6	2 mg	M	2.01	9
2	day 6	2 mg	M	1.89	9
2	day 6	2 mg	M	1.9	9
2	day 6	2 mg	M	2.43	9
2	day 6	2 mg	M	2.25	10
2	day 6	2 mg	M	2.36	10
2	day 6	2 mg	M	2.41	10
2	day 6	2 mg	M	1.46	11
3	day 6	3 mg	M	1.68	8
3	day 6	3 mg	M	2.22	9
3	day 6	3 mg	M	2.12	9
3	day 6	3 mg	M	2.4	9
3	day 6	3 mg	M	2.58	9
3	day 6	3 mg	M	2.09	9
3	day 6	3 mg	M	2.44	9
3	day 6	3 mg	M	2.58	10
3	day 6	3 mg	M	2.29	10
3	day 6	3 mg	M	2.25	11
4	day 8	1 mg	M	1.63	12
4	day 8	1 mg	M	2.21	12
4	day 8	1 mg	M	1.7	12
4	day 8	1 mg	M	1.57	12
4	day 8	1 mg	M	1.5	12
4	day 8	1 mg	M	1.48	13
5	day 8	2 mg	M	2.03	11
5	day 8	2 mg	M	2.19	11
5	day 8	2 mg	M	2.38	11
5	day 8	2 mg	M	2.26	12
5	day 8	2 mg	M	2.31	12
5	day 8	2 mg	M	2.36	12
5	day 8	2 mg	M	2.44	12
5	day 8	2 mg	M	2.3	13
5	day 8	2 mg	M	2.18	13
6	day 8	3 mg	M	2.09	11
6	day 8	3 mg	M	2.05	12
6	day 8	3 mg	M	2.47	12
6	day 8	3 mg	M	2.09	12
6	day 8	3 mg	M	2.61	14
